# Supplementary material for: D-index and invasive fungal infections (IFIs) in adult acute myeloid leukemia (AML) patients with the first episode of febrile neutropenia
Source: PLoS One. 2023 May 22;18(5):e0286089. doi: 10.1371/journal.pone.0286089 (PMC10202296; doi:10.1371/journal.pone.0286089)
Supplement: S1 File — (XLSX) [file pone.0286089.s001.xlsx]

## Sheet: D-index
	D-index calculation						Absolute neutrophil count (ANC) (/uL) and the duration (days)
		D-index =	0					Please add the ANC (/uL) and duration (days) into the gray boxes
							Baseline =	500	/µL
		Area A1 =	0				Baseline	500	/µL	Note: 1st Point must < baseline & last point must be 500 /uL							0	0
		Area A2 =	end of calculation				1st Point =		/µL	duration between baseline,1st Point =				days		500	0	0
		Area A3 =	end of calculation				2nd Point =		/µL	duration between 1st,2nd Point =				days		500	0	0
		Area A4 =	end of calculation				3rd Point =		/µL	duration between 2nd,3rd Point =				days		500	0	0
		Area A5 =	end of calculation				4th Point =		/µL	duration between 3rd,4th Point =				days		500	0	0
		Area A6 =	end of calculation				5th Point =		/µL	duration between 4th,5th Point =				days		500	0	0
		Area A7 =	end of calculation				6th Point =		/µL	duration between 5th,6th Point =				days		500	0	0
		Area A8 =	end of calculation				7th Point =		/µL	duration between 6th,7th Point =				days		500	0	0
		Area A9 =	end of calculation				8th Point =		/µL	duration between 7th,8th Point =				days		500	0	0
		Area A10 =	end of calculation				9th Point =		/µL	duration between 8th,9th Point =				days		500	0	0
		Area A11 =	end of calculation				10th Point =		/µL	duration between 9th,10th Point =				days		500	0	0
		Area A12 =	end of calculation				11th Point =		/µL	duration between 10th,11th Point =				days		500	0	0
		Area A13 =	end of calculation				12th Point =		/µL	duration between 11th,12th Point =				days		500	0	0
		Area A14 =	end of calculation				13th Point =		/µL	duration between 12th,13th Point =				days		500	0	0
		Area A15 =	end of calculation				14th Point =		/µL	duration between 13th,14th Point =				days		500	0	0
		Area A16 =	end of calculation				15th Point =		/µL	duration between 14th,15th Point =				days		500	0	0
		Area A17 =	end of calculation				16th Point =		/µL	duration between 15th,16th Point =				days		500	0	0
		Area A18 =	end of calculation				17th Point =		/µL	duration between 16th,17th Point =				days		500	0	0
		Area A19 =	end of calculation				18th Point =		/µL	duration between 17th,18th Point =				days		500	0	0
		Area A20 =	end of calculation				19th Point =		/µL	duration between 18th,19th Point =				days		500	0	0
		Area A21 =	end of calculation				20th Point =		/µL	duration between 19th,20th Point =				days		500	0	0
		Area A22 =	end of calculation				21st Point =		/µL	duration between 20th,21th Point =				days		500	0	0
		Area A23 =	end of calculation				22nd Point =		/µL	duration between 21th,22th Point =				days		500	0	0
		Area A24 =	end of calculation				23rd Point =		/µL	duration between 22th,23th Point =				days		500	0	0
		Area A25 =	end of calculation				24th Point =		/µL	duration between 23th,24th Point =				days		500	0	0
		Area A26 =	end of calculation				25th Point =		/µL	duration between 24th,25th Point =				days		500	0	0
		Area A27 =	end of calculation				26th Point =		/µL	duration between 25th,26th Point =				days		500	0	0
		Area A28 =	end of calculation				27th Point =		/µL	duration between 26th,27th Point =				days		500	0	0
		Area A29 =	end of calculation				28th Point =		/µL	duration between 27th,28th Point =				days		500	0	0
		Area A30 =	end of calculation				29th Point =		/µL	duration between 28th,29th Point =				days		500	0	0
							30th Point =		/µL	duration between 29th,30th Point =				days		500	0	0
																		0
